# Supplementary material for: Botulinum Neurotoxin Therapy in the Clinical Management of Laryngeal Dystonia
Source: Toxins (Basel). 2022 Dec 1;14(12):844. doi: 10.3390/toxins14120844 (PMC9784062; doi:10.3390/toxins14120844)
Supplement: Supplementary file 1 [file toxins-14-00844-s001.zip]

Archive with 1 entries (1 files):
- toxins-2049207-supplementary.mov
